# Supplementary material for: Recent methodological advances in federated learning for healthcare
Source: Patterns (N Y). 2024 Jun 14;5(6):101006. doi: 10.1016/j.patter.2024.101006 (PMC11240178; doi:10.1016/j.patter.2024.101006)
Supplement: Table S1. Data extracted from reviewed studies [file mmc1.xlsx]

## Sheet: S1
Authors	Title	DOI	Local Data Processing Novelty	Local Optimisation Novelty	Communication Novelty	Aggregation Novelty	Redistribution Novelty	FL Type	Application	Data Type	Data Preprocessing	Model Type	Optimiser	Initialisation	Local Training Termination	Data Exchange	Exchange Encrypted	Aggregation Method
Akter M. et al.	Edge Intelligence: Federated Learning-Based Privacy Protection Framework for Smart Healthcare Systems	10.1109/JBHI.2022.3192648	---	encryption	---	---	---	HFL	Classification	Chest X-ray & Non-medical	Yes	CNN	---	Predetermined	Fixed	Model Parameters	No	FedAvg
Alam M.U. et al.	FedSepsis: A Federated Multi-Modal Deep Learning-Based Internet of Medical Things Application for Early Detection of Sepsis from Electronic Health Records Using Raspberry Pi and Jetson Nano Devices	10.3390/s23020970	---	multi-modal	---	---	---	HFL	Classification	EHR	Yes	RNN-LSTM	Adam	Random	Fixed	Model Parameters	No	Weighted Averaging & FedOpt
Aminifar A. et al.	Extremely Randomized Trees with Privacy Preservation for Distributed Structured Health Data	10.1109/ACCESS.2022.3141709	---	data heterogeneity	---	---	---	HFL	Classification	Breast Cancer Data & Wearable Sensor	No	Random Forests	---	Random	Convergence	N/A	Yes	---
Balkus S.V. et al.	Federated Fuzzy Clustering for Longitudinal Health Data	10.1145/3551455.3559608	---	---	---	clustering	---	HFL	Clustering	Dietary Study Data	Yes	Fuzzy Clustering	---	Predetermined	Fixed	Model Parameters	No	Simple Averaging
Bey R. et al.	Fold-stratified cross-validation for unbiased and privacy-preserving federated learning	10.1093/jamia/ocaa096	---	dataset partitioning	---	---	---	HFL	Regression	EHR	Yes	Gradient-Boosted Trees	---	---	Fixed	N/A	No	---
Brisimi T. et al.	Federated learning of predictive models from federated Electronic Health Records	10.1016/j.ijmedinf.2018.01.007	---	---	decentralised	---	---	HFL	Classification	EHR	Yes	SVM	---	Predetermined	Fixed	Model Parameters	No	Weighted Averaging
Camajori Tedeschini B. et al.	Decentralized Federated Learning for Healthcare Networks: A Case Study on Tumor Segmentation	10.1109/ACCESS.2022.3141913	---	---	decentralised	---	---	HFL	Classification & Segmentation	Brain Tumor MRI	Yes	CNN	Adam	Predetermined	Fixed	Weights & Model Hyperparameters	Yes	Weighted Averaging
Cetinkaya A.E. et al.	Improving Performance of Federated Learning based Medical Image Analysis in Non-IID Settings using Image Augmentation	10.1109/ISCTURKEY53027.2021.9654356	data augmentation	---	---	---	---	HFL	Classification	Chest X-ray	No	CNN	Adadelta	Random	Fixed	Weights	No	FedAvg
Chang C. et al.	CEDAR: communication efficient distributed analysis for regressions	10.1111/biom.13786	---	---	communication frequency	data heterogeneity	---	HFL	Regression	Synthetic HER	Yes	Linear Regression	Maximum Likelihood Estimate	---	Convergence	Maximum Likelihood Estimate & Posterior Samples	No	Custom Algorithm
Che S. et al.	Federated Multi-view Learning for Private Medical Data Integration and Analysis	10.1145/3501816	---	---	---	data heterogeneity	---	HFL & VFL	Classification	Ambient Sensor	Yes	RNN	RMSprop	Random	Fixed	Model Parameters	No	Weighted Averaging
Chen H. et al.	Achieving Privacy-preserving Federated Learning with Irrelevant Updates over E-Health Applications	10.1109/ICC40277.2020.9149385	---	---	communication size, encryption	---	---	HFL	Classification	Non-medical	No	CNN	---	Random	Fixed	Gradients	Yes	Simple Averaging
Chen Y. et al.	Dealing with Label Quality Disparity in Federated Learning	10.1007/978-3-030-63076-8_8	---	---	---	model weighting	---	HFL	Classification	Wearable Sensor & EMG	Yes	CNN	SGD	Random	Fixed	Gradients	No	Customised FedAvg
Cholakoska A. et al.	Differentially Private Federated Learningfor Anomaly Detection in eHealth Networks	10.1145/3460418.3479365	---	---	attack detection	---	---	HFL	Anomaly Detection	N/A	No	---	---	---	Fixed	Model Parameters	No	---
Choudhury O. et al.	A syntactic approach for privacy-preserving federated learning	10.3233/FAIA200290	encryption	---	---	---	---	HFL	Classification	EHR	Yes	SVM & Logistic Regression	---	---	---	Weights	No	---
Chu D. et al.	On the Design of Communication-Efficient Federated Learning for Health Monitoring	10.1109/GLOBECOM48099.2022.10001077	---	---	partial model	clustering	---	HFL	Classification	Wearable Sensor	Yes	CNN	Adam	---	Fixed	Weights	No	Weighted Averaging
Feng T. et al.	Semi-FedSER: Semi-supervised Learning for Speech Emotion Recognition On Federated Learning using Multiview Pseudo-Labeling	10.21437/Interspeech.2022-141	---	data heterogeneity	---	---	---	HFL	Classification	Speech Data	Yes	MLP	---	Random	Fixed	Model Parameters	No	Simple Averaging
Foley P. et al.	OpenFL: the open federated learning library	10.1088/1361-6560/ac97d9	---	---	---	---	---	HFL	N/A	N/A	No	---	---	---	---	Weights	Yes	---
Gad G. et al.	Federated Learning via Augmented Knowledge Distillation for Heterogenous Deep Human Activity Recognition Systems	10.3390/s23010006	---	---	---	model heterogeneity	---	HFL	Classification	Wearable Sensor	Yes	CNN & RNN	SGD & Adam & RMSprop	Random	Fixed	Model Output	No	Weighted Averaging
Gencturk M. et al.	BOFRF: A Novel Boosting-Based Federated Random Forest Algorithm on Horizontally Partitioned Data	10.1109/ACCESS.2022.3202008	---	---	---	model weighting	---	HFL	Classification	Retinal	No	Random Forests	Customised	Random	Fixed	Decision Trees	No	Weighted Averaging
Gong Q. et al.	CloudyFL: A Cloudlet-Based Federated Learning Framework for Sensing User Behavior Using Wearable Devices	10.1145/3539491.3539592	---	computing efficiency, data heterogeneity	---	---	---	HFL	Classification	Wearable Sensor	Yes	RNN	---	Random	Convergence	Model Parameters	No	FedAvg
Guo K. et al.	Federated Learning Empowered Real-Time Medical Data Processing Method for Smart Healthcare	10.1109/TCBB.2022.3185395	---	model regularisation	---	---	---	HFL	Classification	Microscopy	No	CNN (ResNet-50)	SGD	Random	Fixed	Weights	No	FedAvg
Guo Y. et al.	FEEL: A Federated Edge Learning System for Efficient and Privacy-Preserving Mobile Healthcare	10.1145/3404397.3404410	---	computing efficiency	---	---	---	HFL	Classification	Breast Cancer Data	No	MLP	---	Random	Fixed	Weights	No	Simple Averaging
Gupta D. et al.	Hierarchical Federated Learning based Anomaly Detection using Digital Twins for Smart Healthcare	10.1109/CIC52973.2021.00013	---	---	---	hierarchical aggregation	---	HFL	Anomaly Detection	N/A	No	RNN	---	Random	Fixed	Weights	No	Weighted Averaging
Hao M. et al.	Privacy-aware and Resource-saving Collaborative Learning for Healthcare in Cloud Computing	10.1109/ICC40277.2020.9148979	---	computing efficiency	encryption	---	---	HFL	Classification	Non-medical	Yes	CNN	SGD	Random	Fixed	Gradients	Yes	Simple Averaging
Hilberger H. et al.	Federated Learning with Dynamic Model Exchange	10.3390/electronics11101530	---	---	---	---	---	HFL	Classification	Microscopy	Yes	MLP	Adam	Predetermined	Fixed	Weights	No	FedAvg
Ji J. et al.	Personnel status detection model suitable for vertical federated learning structure	10.1145/3523150.3523166	---	---	encryption	multi-modal	---	VFL	Classification	ECG	No	CNN	Adam	---	---	Model Output	Yes	Feature Fusion
Kalapaaking A.P. et al.	SMPC-Based Federated Learning for 6G-Enabled Internet of Medical Things	10.1109/MNET.007.2100717	---	---	---	---	encrypted inference	HFL	Classification	Microscopy	No	CNN	---	Random	Fixed	Weights	Yes	FedAvg
Kandati D.R. et al.	Genetic Clustered Federated Learning for COVID-19 Detection	10.3390/electronics11172714	---	---	---	clustering	---	HFL	Classification	COVID-19 Test	No	MLP	Adam	Random	Fixed	Weights	No	Simple Averaging
Kerkouche R. et al.	Privacy-preserving and bandwidth-efficient federated learning: An application to in-hospital mortality prediction	10.1145/3450439.3451859	---	---	communication size, encryption efficiency	---	---	HFL	Classification	EHR	Yes	MLP	SGD	Random	Fixed	Model Parameters	No	Weighted Averaging
Kim J. et al.	VERTIcal Grid lOgistic regression with Confidence Intervals (VERTIGO-CI)		---	---	---	data heterogeneity	---	VFL	Classification	Synthetic & Genotype data	No	Logistic Regression	Netwon's method	Predetermined	Fixed	Gram Matrix	No	Custom Algorithm
Kumar S. et al.	Towards More Efficient Data Valuation in¬†Healthcare Federated Learning Using Ensembling	10.1007/978-3-031-18523-6_12	---	---	---	model weighting	---	HFL	Classification	Retinal & Non-medical	No	CNN	SAGA	Random	Fixed	Weights	No	Customised FedAvg
Li J. et al.	Intelligent depression detection with asynchronous federated optimization	10.1007/s40747-022-00729-2	---	---	---	asynchronous	---	HFL	Classification	Non-medical	No	CNN	SGD	Pre-trained model & Random	Fixed	Weights	Yes	Asynchronous FedAvg
Li J. et al.	A Federated Learning Based Privacy-Preserving Smart Healthcare System	10.1109/TII.2021.3098010	---	---	encryption	---	---	HFL	Classification	Speech Data	No	Logistic Regression	SGD	---	Fixed	Weights	Yes	FedAvg
Li L. et al.	Contract Theory Based Incentive Mechanism for Federated Learning in Health CrowdSensing	10.1109/JIOT.2022.3218008	---	---	client management	---	---	HFL	Classification	Wearable Sensor & Non-medical	No	CNN	SGD	Random	Fixed	Model Parameters	No	Weighted Averaging
Li Z. et al.	Integrated CNN and Federated Learning for COVID-19 Detection on Chest X-Ray Images	10.1109/TCBB.2022.3184319	---	---	---	model weighting	---	HFL	Classification	Chest X-ray	No	CNN (ResNet18)	SGD	Predetermined	Fixed	Weights & Loss	No	Weighted Averaging
Lian Z. et al.	DEEP-FEL: Decentralized, Efficient and Privacy-Enhanced Federated Edge Learning for Healthcare Cyber Physical Systems	10.1109/TNSE.2022.3175945	---	---	decentralised	---	---	HFL	Classification	Dermoscopy Image & Chest CT & Retinal Image	Yes	CNN	SGD	Pre-trained model	Fixed	Weights	No	Weighted Averaging
Liu X. et al.	Federated Remote Physiological Measurement with Imperfect Data	10.1109/CVPRW56347.2022.00234	---	---	---	model weighting	---	HFL	Regression	Spontaneous Motions Video	Yes	TS-CAN	Adam	Random	Fixed	Weights & Signal Quality Score	No	Customised FedAvg
Liu X. et al.	Federated Neural Architecture Search for Medical Data Security	10.1109/TII.2022.3144016	---	model design	---	---	---	HFL	Classification & Architecture Search	Histopathological Images	No	CNN	SGD	---	Fixed	Model Parameters	No	FedAvg
Lu S. et al.	Decentralized Federated Learning for Electronic Health Records	10.1109/CISS48834.2020.1570617414	---	---	decentralised	---	---	HFL	N/A	EHR	No	MLP	SGD	Random	Fixed	Gradients	No	Weighted Averaging
Lu W. et al.	Personalized Federated Learning with Adaptive Batchnorm for Healthcare	10.1109/TBDATA.2022.3177197	---	---	partial model	model weighting	personalised model	HFL	Classification	Wearable Sensor & Chest X-ray & CT Images	Yes	CNN (custom, LeNet5, Alexnet)	SGD	Pre-trained model	Fixed	Model Parameters & Batch-Norm Statistics	No	Weighted Averaging
Ma J. et al.	Communication efficient federated generalized tensor factorization for collaborative health data analytics	10.1145/3442381.3449832	---	---	communication size	---	---	HFL	Tensor Factorisation	Synthetic EHR & EHR & Claims	No	Tensor Factorisation	SGD	---	Fixed	Gradients	No	Simple Averaging
Ma J. et al.	Communication Efficient Tensor Factorization for Decentralized Healthcare Networks	10.1109/ICDM51629.2021.00147	---	---	communication size, communication frequency	---	---	HFL	Tensor Factorisation	Synthetic EHR & EHR & Claims	No	Tensor Factorisation	SGD	Random	Fixed	Factor Matrices	No	CiderTF
Malik H. et al.	DMFL_Net: A Federated Learning-Based Framework for the Classification of COVID-19 from Multiple Chest Diseases Using X-rays	10.3390/s23020743	---	---	---	participation optimisation	---	HFL	Classification	Chest X-ray	Yes	CNN	---	---	Fixed	Gradients	No	---
Maryam Hosseini S. et al.	Proportionally Fair Hospital Collaborations in Federated Learning of Histopathology Images	10.1109/TMI.2023.3234450	---	---	---	fairness	---	HFL	Classification	Microscopy & Non-medical	Yes	CNN	SGD	Random	Fixed	Gradients	No	FedSGD
Mathieu Andreux et al.	Siloed Federated Learning for Multi-centric Histopathology Datasets	10.1007/978-3-030-60548-3_13	---	---	partial model	---	---	HFL	Classification & Segmentation	Microscopy	Yes	CNN	Adam	Random	Fixed	Model Parameters	No	Customised FedAvg
Mocanu I. et al.	Testing Federated Learning on Health and Wellbeing Data	10.1109/EHB52898.2021.9657698	---	partial model	---	clustering	---	HFL	Classification	Image, Wearable Sensor, Non-medical	Yes	CNN	SGD	---	---	Weights	No	FedAvg
Nguyen T.V. et al.	A novel decentralized federated learning approach to train on globally distributed, poor quality, and protected private medical data	10.1038/s41598-022-12833-x	---	---	---	model heterogeneity, decentralised	---	HFL	Classification	Embryos Image	Yes	CNN	SGD	Pre-trained model	Fixed	Model Output	No	Knowledge Distillation
Oh H. et al.	A federated binarized neural network model for constrained devices in IoT healthcare services	10.1109/ICAIIC54071.2022.9722649	---	computing efficiency	---	---	---	HFL	Classification	EHR	Yes	MLP	Adam	Predetermined	Fixed	Weights	No	Weighted Averaging
Papadopoulos P. et al.	Privacy and Trust Redefined in Federated Machine Learning	10.3390/make3020017	---	---	authentication	---	---	HFL	N/A	N/A	No	---	---	---	---	N/A	Yes	---
Paragliola G. et al.	Evaluation of the trade-off between performance and communication costs in federated learning scenario	10.1016/j.future.2022.06.006	---	---	partial model	---	---	HFL	Classification	ECG	No	CNN & RNN	---	Random	Fixed	Weights	No	Customised FedAvg
Paragliola G. et al.	Definition of a novel federated learning approach to reduce communication costs	10.1016/j.eswa.2021.116109	---	partial model	---	---	---	HFL	Classification	ECG	Yes	CNN & RNN	SGD	Random	Fixed	Weights	No	Customised FedAvg
Park S. et al.	Multi-Task Distributed Learning using Vision Transformer with Random Patch Permutation	10.1109/TMI.2022.3218783	---	---	encryption	---	---	HFL	Classification & Segmentation	Chest X-ray	No	CNN	SGD & Adam	Pre-trained model	Fixed	Gradients	No	Simple Averaging
Park S. et al.	Federated Split Vision Transformer for COVID-19 CXR Diagnosis using Task-Agnostic Training	10.48550/arXiv.2111.01338	---	computing efficiency	partial model	---	---	HFL	Classification & Segmentation & Object Detection	Chest X-ray	No	Vision Transformer	SGD	Pre-trained model	Fixed	Weights	No	Weighted Averaging
Presotto R. et al.	FedCLAR: Federated Clustering for Personalized Sensor-Based Human Activity Recognition	10.1109/PerCom53586.2022.9762352	---	---	partial model	clustering	---	HFL	Classification	Wearable Sensor	No	MLP	Adam	Random	Fixed	Weights	No	FedAvg
Qu L. et al.	Handling data heterogeneity with generative replay in collaborative learning for medical imaging	10.1016/j.media.2022.102424	data heterogeneity	---	communication frequency	---	---	HFL	Classification & Regression	Retinal	Yes	CNN	SGD	---	Fixed	Latent Variables & Labels	No	---
Rajotte J.F. et al.	Reducing bias and increasing utility by federated generative modeling of medical images using a centralized adversary	10.1145/3462203.3475875	data heterogeneity	---	---	---	---	HFL	Classification	Dermoscopy Image & Non-medical	No	CNN	---	Random	Fixed	N/A	No	---
Raza A. et al.	Designing ECG monitoring healthcare system with federated transfer learning and explainable AI	10.1016/j.knosys.2021.107763	---	---	communication size	---	---	FTL	Classification	ECG	Yes	CNN	RMSprop	Predetermined	Fixed	Weights	No	Weighted Averaging
Repetto M. et al.	Federated Learning through Goal Programming: a Computational Study in Cancer Detection	10.1109/ICSPIS57063.2022.10002676	---	---	---	model weighting	---	HFL	Classification	EHR	No	Gradient-Boosted Trees & Logistic Regression & MLP, Random Forest & SVM	---	---	---	Model Output	No	Federated Goal Programming
Reps J.M. et al.	Learning patient-level prediction models across multiple healthcare databases: evaluation of ensembles for increasing model transportability	10.1186/s12911-022-01879-6	---	---	---	model weighting	---	HFL	Classification	EHR & Claims	Yes	Logistic Regression	---	---	---	Model Output	No	Weighted Averaging of model outputs & Stacking & Mixture of experts
Roth H.R. et al.	Split-U-Net: Preventing Data Leakage in¬†Split Learning for¬†Collaborative Multi-modal Brain Tumor Segmentation	10.1007/978-3-031-18523-6_5	---	split learning	---	split learning	---	VFL	Segmentation	Brain Tumor MRI	No	CNN	Adam	Random	---	Gradients	No	Split Learning
Sakib S. et al.	Asynchronous Federated Learning-based ECG Analysis for Arrhythmia Detection	10.1109/MeditCom49071.2021.9647636	---	---	---	asynchronous	---	HFL	Classification	ECG	No	CNN	---	Pre-trained model	Fixed	Weights	No	---
Sav S. et al.	Privacy-preserving federated neural network learning for disease-associated cell classification	10.1016/j.patter.2022.100487	---	---	encryption	---	encrypted inference	HFL	Classification	EHR	Yes	CNN	SGD	---	Fixed	Gradients	Yes	FedAvg
Shaik T. et al.	FedStack: Personalized activity monitoring using stacked federated learning	10.1016/j.knosys.2022.109929	---	---	---	model heterogeneity	---	HFL	Classification	Wearable Sensor	Yes	CNN & RNN	Adam	---	---	Model Output	No	Stacking
Shen C. et al.	Multi-task Federated Learning for Heterogeneous Pancreas Segmentation	10.1007/978-3-030-90874-4_10	---	---	---	model weighting	---	HFL	Segmentation	CT Scans	No	CNN	Adam	Random	Fixed	Model Parameters	No	Weighted Averaging
Shen Z. et al.	A Privacy-Preserving Social Computing Framework for Health Management Using Federated Learning	10.1109/TCSS.2022.3222682	---	---	---	extra training at aggregator	---	HFL	Classification	Retinal	Yes	CNN (ResNet-50)	Adam	---	Fixed	Model Parameters	No	Weighted Averaging
Shin Y.A. et al.	Securing a Local Training Dataset Size in Federated Learning	10.1109/ACCESS.2022.3210702	---	---	encryption	encryption	---	HFL	N/A	N/A	No	---	SGD	Random	Fixed	Weights	Yes	Customised FedAvg
Souza R. et al.	Multi-institutional Travelling Model for¬†Tumor Segmentation in¬†MRI Datasets	10.1007/978-3-031-09002-8_37	---	---	decentralised	---	---	HFL	Segmentation	Brain Tumor MRI	No	CNN	---	Predetermined	One Epoch	Weights	No	Travelling Model
Sun W. et al.	FedIO: Bridge Inner- and Outer-hospital Information for Perioperative Complications Prognostic Prediction via Federated Learning	10.1109/BIBM52615.2021.9669330	---	model design	---	---	---	VFL	Classification	Ambient Sensor	No	ELM	---	Random	---	Weights	No	ELM
Thakur A. et al.	Dynamic Neural Graphs Based Federated Reptile for Semi-Supervised Multi-Tasking in Healthcare Applications	10.1109/JBHI.2021.3134835	---	data heterogeneity	communication frequency	---	---	HFL	Classification	EHR	Yes	RNN	SGD & Adam	Predetermined	Fixed	Model Parameters	No	Simple Averaging
Tong J. et al.	Distributed learning for heterogeneous clinical data with application to integrating COVID-19 data across 230 sites	10.1038/s41746-022-00615-8	---	---	communication frequency	data heterogeneity	---	HFL	Regression	Claims	No	Logistic Regression	---	---	---	Gradients	No	Weighted Averaging
Wang Q. et al.	FedSPL: federated self-paced learning for privacy-preserving disease diagnosis	10.1093/bib/bbab498	---	data heterogeneity	---	---	---	HFL	Classification	Genomic	No	---	---	Random	Fixed	Weights	Yes	Weighted Averaging
Wang R. et al.	Privacy-Preserving Federated Learning for Internet of Medical Things under Edge Computing	10.1109/JBHI.2022.3157725	---	---	communication frequency, communication size	---	---	HFL	Classification	Non-medical	No	CNN	SGD	Predetermined	Fixed	Weights	Yes	Weighted Averaging
Wang W. et al.	A privacy preserving framework for federated learning in smart healthcare systems	10.1016/j.ipm.2022.103167	---	---	authentication, efficiency	---	---	HFL	N/A	N/A	Yes	---	---	Random	Convergence	Model Parameters	No	Weighted Averaging
Wang X. et al.	SurvMaximin: Robust federated approach to transporting survival risk prediction models	10.1016/j.jbi.2022.104176	---	---	---	data heterogeneity	---	FTL	Regression	EHR	No	Cox	---	Random	---	Model Parameters	No	Weighted Averaging
Wen T. et al.	Federated Semi-Supervised Learning Through a Combination of Self and Cross Model Ensembling	10.1109/IJCNN55064.2022.9892834	---	data heterogeneity	---	---	---	HFL	Classification	Retinal	Yes	CNN	SGD	Random	Fixed	Model Parameters	No	Customised FedAvg
Wu Q. et al.	FedHome: Cloud-Edge Based Personalized Federated Learning for In-Home Health Monitoring	10.1109/TMC.2020.3045266	data heterogeneity	model design	---	---	---	HFL	Classification	Wearable Sensor	Yes	CNN	SGD	Random	Fixed	Weights	Yes	FedAvg
Wu Y. et al.	Federated Contrastive Learning for Dermatological Disease Diagnosis via On-device Learning	10.1109/ICCAD51958.2021.9643454	---	federated pre-training	---	---	---	HFL	Classification	Dermoscopy Image	Yes	CNN	Adam	Random	Fixed	Weights	No	FedAvg
Xi B. et al.	BatFL: Backdoor Detection on Federated Learning in e-Health	10.1109/IWQOS52092.2021.9521339	---	---	---	attack detection	---	HFL	Classification	Text & Non-demical	No	HAN(RNN) & CNN	---	Random	---	N/A	No	---
Xie Y. et al.	Federated diabetes mellitus analysis via homomorphic encryption	10.1088/1742-6596/1684/1/012033	---	---	encryption	encryption	---	HFL	Classification	N/A	No	Random Forests	---	---	---	Encryption Gradients	Yes	Ensemble
Yang Q. et al.	FLOP: Federated Learning on Medical Datasets using Partial Networks	10.1145/3447548.3467185	---	partial model	---	---	---	HFL	Classification	Chest X-ray & Non-medical	No	CNN	Adam	Random	Fixed	Gradients	No	Simple Averaging
Yoo J.H. et al.	Personalized Federated Learning with Clustering: Non-IID Heart Rate Variability Data Application	10.1109/ICTC52510.2021.9620852	---	---	---	---	personalised model	HFL	Classification	HRV	Yes	CNN	SGD	Random	Fixed	Weights	No	Customised FedAvg
Yu C. et al.	Efficient Multi-Layer Stochastic Gradient Descent Algorithm for Federated Learning in E-health	10.1109/ICC45855.2022.9839100	---	partial model	---	---	---	HFL & VFL	Classification	EHR	Yes	RNN	SGD	Predetermined	Fixed	Model Output	No	Weighted Averaging
Yu H. et al.	FedHAR: Semi-Supervised Online Learning for Personalized Federated Human Activity Recognition	10.1109/TMC.2021.3136853	---	data heterogeneity	---	---	---	HFL	Classification	Wearable Sensor	No	MLP & Attention	Adam	Random	Fixed	Gradients	No	Weighted Averaging
Zhang D.K. et al.	A Federated Cox Model with¬†Non-proportional Hazards	10.1007/978-3-031-14771-5_12	---	model design	---	---	---	HFL	Regression	EHR	No	MLP	SGD	Predetermined	Fixed	Model Parameters	No	Weighted Averaging
Zhang D.Y. et al.	FedSens: A federated learning approach for smart health sensing with class imbalance in resource constrained edge computing	10.1109/INFOCOM42981.2021.9488776	---	---	---	data heterogeneity	---	HFL	Classification	Wearable Sensor & Ambient Sensor	No	---	SGD	Predetermined	Fixed	Weights	No	Customised FedAvg
Zhang L. et al.	Homomorphic Encryption-based Privacy-preserving Federated Learning in IoT-enabled Healthcare System	10.1109/TNSE.2022.3185327	---	---	encryption, client management	model weighting	---	HFL	Classification	Dermoscopy Image	Yes	CNN	SGD	Random	Fixed	Encrypted Model Parameters & Data Quality Metric	Yes	Weighted Averaging
Zhang R. et al.	Secure Feature Selection for Vertical Federated Learning in eHealth Systems	10.1109/ICC45855.2022.9838917	---	---	encryption	data heterogeneity	---	VFL	Feature Selection	EHR (Fetal)	No	Logistic Regression, KNN, SVM, Gradient-Boosted Trees, Random Forest	---	Predetermined	---	Binary Matrices	Yes	Custom Algorithm
Zhang Y. et al.	MDLdroid: A ChainSGD-Reduce Approach to Mobile Deep Learning for Personal Mobile Sensing	10.1109/TNET.2021.3103846	---	---	---	asynchronous	---	HFL	Classification	Ambient Sensor & EMG	No	CNN	SGD	Random	Fixed	Gradients	No	Weighted Averaging
Zheng X. et al.	Mobile Edge Computing Enabled Efficient Communication Based on Federated Learning in Internet of Medical Things	10.1155/2021/4410894	---	computing efficiency	encryption	---	---	HFL	Classification	Wearable Sensor	No	CNN	SGD	Predetermined	Convergence	Weights	Yes	FedAvg
